# Supplementary material for: Overexpression of the PAP1 Transcription Factor Reveals a Complex Regulation of Flavonoid and Phenylpropanoid Metabolism in Nicotiana tabacum Plants Attacked by Spodoptera litura
Source: PLoS One. 2014 Sep 30;9(9):e108849. doi: 10.1371/journal.pone.0108849 (PMC4182574; doi:10.1371/journal.pone.0108849)
Supplement: Table S1 — RT-PCR primers used for this study. (XLSX) [file pone.0108849.s005.xlsx]

## Sheet: Sheet1
Table S1. Primers used for this study.
Gene	GenBank accession no.	Purpose	Sequence (5’ to 3’)
AtPAP1	NM_104541	pSMABR-35SPAP1 (F)	CTATCTTTGTTCCATGGAGGGTTCGTCCAA
		pSMABR-35SPAP1 (R)	CACAAACGCAAACAAATGTTCGAAACACTA
		Real-time PCR (F)	GTTCCTGAAGCGACGACAAC
		Real-time PCR (R)	TCTCCATCGAAAAGACTCCAAA
PAL-A	AB008199	Real-time PCR (F)	CCTCGTCGACCACGCCTTGC
		Real-time PCR (R)	TAATTCAGCTCCAAGTTCTC
PAL-B	AB008200	Real-time PCR (F)	ACACATTGCCACATTCAGCA
		Real-time PCR (R)	CACCATTGGGACCAACAGCC
C4H	AB236952	Real-time PCR (F)	GTTCTGCACCAAGCGTCCCAA
		Real-time PCR (R)	GGATATGACATTCCCGCGGAGAG
4CL1	NTU50845	Real-time PCR (F)	TTCCTGGAGTTAATACAGAAG
		Real-time PCR (R)	GGGAATTTGGTTCTCACAGCG
4CL2	NTU50846	Real-time PCR (F)	TTTCTTGGAGTTGATACAAAG
		Real-time PCR (R)	GGAAATTTGGCTCGAACAGTA
C3H	DQ350326	Real-time PCR (F)	GCTTCTGAAGAGTAAGCAATGC
		Real-time PCR (R)	AAGGTGAGATTGATGAGCCAAG
CHS	AF311783	Real-time PCR (F)	CCTGCAATTTTGGACCAAGT
		Real-time PCR (R)	TTGCAGAGGCTTTCCTCATT
CHI	AB213651	Real-time PCR (F)	CGAGTGACTATGATCTTGCC
		Real-time PCR (R)	CTGACGCGTCGGCATAGC
F3H	AB289450	Real-time PCR (F)	GATGGCCAGACAAACCAGAT
		Real-time PCR (R)	CCTTGGTTAAGGCCTCCTTC
FLS	AB289451	Real-time PCR (F)	GTCCACAACGTTGCATGGTG
		Real-time PCR (R)	CACAACTTCTCGCAGCCTC
F3'H	AB289449	Real-time PCR (F)	TCCAAGAATACTGGCCCAAG
		Real-time PCR (R)	GGTGGATGGATGAAGCCTTA
ANS	AB289447	Real-time PCR (F)	TGGCGTTGAAGCTCATACTG
		Real-time PCR (R)	TTTCAAGGGTGTCCCCAATA
DFR	AB289448	Real-time PCR (F)	ATTCGAATTGCCAAAAGCTG
		Real-time PCR (R)	TCGGACTCGAAATCCATAGG
PI	EF408803	Real-time PCR (F)	GCACCAATTGTTGTGGAGGT
		Real-time PCR (R)	AACAGCAACCTTAGACTTCTGGA
MYBJS1	AB236951	Real-time PCR (F)	ACAAGATCAACAACCCATGG
		Real-time PCR (R)	CATCAGCAAGAGAACTCGTA
An1a	HQ589208	Real-time PCR (F)	ACCATTCTCGAACACCGAAG
		Real-time PCR (R)	TGCTAGGGCACAATGTGAAG
An1b	HQ589209	Real-time PCR (F)	CTTGAACACTTCTCAAACCGA
		Real-time PCR (R)	TGCTAGGGCACAATGTGAAG
An2	FJ472647	Real-time PCR (F)	GAAGAAAGGTGCATGGACTG
		Real-time PCR (R)	TCTGCAGCTCTTTCTGCATC
EF1a	D63396	Real-time PCR (F)	CCACACCTCCCACATTGCTGTCA
		Real-time PCR (R)	CGCATGTCCCTCACAGCAAAAC
(F) and (R) indicate the forward and reverse primers, respectively.
